# Supplementary material for: Genomic Diversity, Competition, and Toxin Production by Group I and II Clostridium botulinum Strains Used in Food Challenge Studies
Source: Microorganisms. 2022 Sep 23;10(10):1895. doi: 10.3390/microorganisms10101895 (PMC9611418; doi:10.3390/microorganisms10101895)
Supplement: Supplementary file 1 [file microorganisms-10-01895-s001.zip]

Archive with 2 entries (2 files):
- Supplementary Materials.pdf
- Table S1 - Accession numbers of strains used in this study.xlsx
