# Supplementary material for: Genomic Diversity, Competition, and Toxin Production by Group I and II Clostridium botulinum Strains Used in Food Challenge Studies
Source: Microorganisms. 2022 Sep 23;10(10):1895. doi: 10.3390/microorganisms10101895 (PMC9611418; doi:10.3390/microorganisms10101895)
Supplement: Supplementary file 1 [file microorganisms-10-01895-s001.zip › Table S1 - Accession numbers of strains used in this study.xlsx]

## Sheet: Sequenced Strains
Genus	Species	Strain	Group	BioSample	Genome Accession
Clostridium	botulinum	17_B UMBAC_00001	II	SAMN28905204	JAMXWD01
Clostridium	botulinum	56_A UMBAC_00002	I	SAMN28905205	JAMXWC01
Clostridium	botulinum	62_A UMBAC_00003	I	SAMN28905206	JAMXWB01
Clostridium	botulinum	69_A UMBAC_00004	I	SAMN28905207	JAMXWA01
Clostridium	botulinum	90_A UMBAC_00005	I	SAMN28905208	JAMXVZ01
Clostridium	botulinum	113_B UMBAC_00006	I	SAMN28905209	JAMXVY01
Clostridium	botulinum	213_B UMBAC_00007	I	SAMN28905210	JAMXVX01
Clostridium	botulinum	Alaska_E UMBAC_00008	II	SAMN28905211	JAMXVW01
Clostridium	botulinum	Beluga_E UMBAC_00009	II	SAMN28905212	JAMXVV01
Clostridium	botulinum	Okra_B UMBAC_00010	I	SAMN28905213	JAMXVU01

## Sheet: G1Sporogenes Strains
accession	strain	collection_date	country	host	organism
GCF_001573485.1_ASM157348v1_genomic	Hall 80	1918	USA	unknown	C.botulinum
GCF_001273255.1_CBOT006_SEQ_1_ASM_1_genomic	ATCC 17862	1935	unknown	unknown	C.botulinum
GCF_001020205.1_ASM102020v1_genomic	DSM 795	1908	USA	unknown	C.sporogenes
GCF_001280965.1_ASM128096v1_genomic	UC9000	2010	Italy	unknown	C.sporogenes
GCF_001573665.1_ASM157366v1_genomic	Walls 8G	1968	USA	unknown	C.botulinum
GCF_014805085.1_ASM1480508v1_genomic	DFPST0041	1971	unknown	unknown	C.botulinum
GCF_014805145.1_ASM1480514v1_genomic	DFPST0016	1905	USA	unknown	C.botulinum
GCF_002103855.1_ASM210385v1_genomic	SU1297	1987	Argentina	unknown	C.botulinum
GCF_001573325.1_ASM157332v1_genomic	Hall 183	1922	USA	unknown	C.botulinum
GCF_000019305.1_ASM1930v1_genomic	Okra	unknown	unknown	unknown	C.botulinum
GCF_003345335.1_ASM334533v1_genomic	CFSAN034200	unknown	unknown	Homo sapiens	C.botulinum
GCF_000710975.1_B2_331_genomic	B2 331	2004	Italy	Homo sapiens	C.botulinum
GCF_000830755.1_ASM83075v1_genomic	277-00	2000	Iran	Homo sapiens	C.botulinum
GCF_001444715.2_ASM144471v2_genomic	unknown	2012	USA	unknown	C.sporogenes
GCF_003017145.1_ASM301714v1_genomic	Mfbjulcb8	2004	India	unknown	C.botulinum
GCF_002024365.1_ASM202436v1_genomic	224-13	2013	France	Homo sapiens	C.botulinum
GCF_001444575.1_ASM144457v1_genomic	unknown	2012	USA	unknown	C.sporogenes
GCF_011021225.1_ASM1102122v1_genomic	IFR 18/098	unknown	unknown	unknown	C.sporogenes
GCF_000019545.1_ASM1954v1_genomic	Loch Maree	unknown	unknown	unknown	C.botulinum
GCF_011012935.1_ASM1101293v1_genomic	IFR 18/046	unknown	unknown	unknown	C.sporogenes
GCF_002588205.1_ASM258820v1_genomic	FDAARGOS_423	unknown	USA	Environment	C.sporogenes
GCF_011018085.1_ASM1101808v1_genomic	IFR 18/144	unknown	unknown	unknown	C.sporogenes
GCF_001444665.1_ASM144466v1_genomic	PA 3679	2012	USA	unknown	C.sporogenes
GCF_016838665.1_ASM1683866v1_genomic	IBCA10-7060	2010	USA	Homo sapiens	C.botulinum
GCF_001573905.1_ASM157390v1_genomic	SU1306	1998	Argentina	unknown	C.botulinum
GCF_009938935.1_ASM993893v1_genomic	ZBS3_16-240-01	2016	Germany	Homo sapiens	C.botulinum
GCF_011018875.1_ASM1101887v1_genomic	IFR 18/116	unknown	unknown	unknown	C.sporogenes
GCF_000439815.2_ASM43981v2_genomic	Af84	1989	Argentina	Homo sapiens	C.botulinum
GCF_011018935.1_ASM1101893v1_genomic	IFR 18/115	unknown	unknown	unknown	C.sporogenes
GCF_000960225.1_ASM96022v1_genomic	87-0535	unknown	unknown	unknown	C.sporogenes
GCF_011019795.1_ASM1101979v1_genomic	IFR 18/064	unknown	unknown	unknown	C.sporogenes
GCF_011018905.1_ASM1101890v1_genomic	IFR 18/113	unknown	unknown	unknown	C.sporogenes
GCF_000817935.1_ASM81793v1_genomic	CDC_1436	1977	USA	Homo sapiens	C.botulinum
GCF_011013405.1_ASM1101340v1_genomic	IFR 18/034	unknown	unknown	unknown	C.sporogenes
GCF_011021785.1_ASM1102178v1_genomic	IFR 18/075	unknown	unknown	unknown	C.sporogenes
GCF_014805105.1_ASM1480510v1_genomic	DFPST011	1905	USA	unknown	C.botulinum
GCF_001573855.1_ASM157385v1_genomic	ATCC 19404	unknown	unknown	unknown	C.sporogenes
GCF_001574055.1_ASM157405v1_genomic	SU1304	1998	Argentina	unknown	C.botulinum
GCF_003058445.1_ASM305844v1_genomic	CFSAN064329	2017	USA	unknown	C.botulinum
GCF_011019925.1_ASM1101992v1_genomic	Colworth BL246	unknown	unknown	unknown	C.sporogenes
GCF_001921985.1_ASM192198v1_genomic	F634	unknown	Argentina	unknown	C.botulinum
GCF_002865885.1_ASM286588v1_genomic	B305	unknown	Argentina	unknown	C.botulinum
GCF_000710995.1_A2B3_87_genomic	A2B3 87	1995	Italy	Homo sapiens	C.botulinum
GCF_011013065.1_ASM1101306v1_genomic	IFR 18/042	unknown	unknown	unknown	C.sporogenes
GCF_001444635.1_UW_1k_1.0_genomic	PA 3679	1972	USA	unknown	C.sporogenes
GCF_001921945.1_ASM192194v1_genomic	AM282	unknown	Australia	unknown	C.botulinum
GCF_011014505.1_ASM1101450v1_genomic	IFR 18/022	unknown	unknown	unknown	C.sporogenes
GCF_001573535.1_ASM157353v1_genomic	KF Meyer 33	1920	USA	unknown	C.botulinum
GCF_001573555.1_ASM157355v1_genomic	CDC 795	unknown	USA	unknown	C.botulinum
GCF_001444595.1_ASM144459v1_genomic	PA 3679	2012	USA	unknown	C.sporogenes
GCF_002103975.1_ASM210397v1_genomic	CDC 1656	1977	USA	Homo sapiens	C.botulinum
GCF_010078315.1_ASM1007831v1_genomic	ZBS3_16-257-04	2016	Germany	Homo sapiens	C.botulinum
GCF_001573385.1_ASM157338v1_genomic	KF Meyer 126	1921	USA	unknown	C.botulinum
GCF_000017065.1_ASM1706v1_genomic	Langeland	unknown	unknown	unknown	C.botulinum
GCF_000711055.1_A2_117_genomic	A2 117	1996	Italy	Homo sapiens	C.botulinum
GCF_004120535.1_ASM412053v1_genomic	BAC-04-07755	2004	USA	Homo sapiens	C.botulinum
GCF_001574195.1_ASM157419v1_genomic	SU1074	1998	Argentina	unknown	C.botulinum
GCF_011017355.1_ASM1101735v1_genomic	IFR 18/147	unknown	unknown	unknown	C.sporogenes
GCF_001574355.1_ASM157435v1_genomic	SU0729	1987	Argentina	unknown	C.botulinum
GCF_011019105.1_ASM1101910v1_genomic	IFR 18/108	unknown	unknown	unknown	C.sporogenes
GCF_001921965.1_ASM192196v1_genomic	F160	unknown	Argentina	unknown	C.botulinum
GCF_002103885.1_ASM210388v1_genomic	BrDuraAf	1987	Argentina	unknown	C.botulinum
GCF_014805215.1_ASM1480521v1_genomic	DFPST003	1974	USA	Homo sapiens	C.botulinum
GCF_000960235.1_ASM96023v1_genomic	88-0163	1988	unknown	Homo sapiens	C.sporogenes
GCF_011019695.1_ASM1101969v1_genomic	IFR 18/065	unknown	unknown	unknown	C.sporogenes
GCF_011017115.1_ASM1101711v1_genomic	IFR 18/001	unknown	unknown	unknown	C.sporogenes
GCF_001574135.1_ASM157413v1_genomic	SU1064	1998	Argentina	unknown	C.botulinum
GCF_011020715.1_ASM1102071v1_genomic	IFR 18/123	unknown	unknown	unknown	C.sporogenes
GCF_011012595.1_ASM1101259v1_genomic	Colworth BL172	unknown	unknown	unknown	C.sporogenes
GCF_002865785.1_ASM286578v1_genomic	AM1195	unknown	Australia	unknown	C.sporogenes
GCF_003610755.1_ASM361075v1_genomic	ATCC 17841	unknown	unknown	unknown	C.botulinum
GCF_009733885.1_ASM973388v1_genomic	NCTC 13319	2017	USA	unknown	C.botulinum
GCF_000973705.1_ASM97370v1_genomic	NCIMB 10696	unknown	unknown	unknown	C.sporogenes
GCF_011019845.1_ASM1101984v1_genomic	IFR 18/062	unknown	unknown	unknown	C.sporogenes
GCF_000017045.1_ASM1704v1_genomic	Hall	unknown	unknown	unknown	C.botulinum
GCF_002866125.1_ASM286612v1_genomic	B515	unknown	Argentina	unknown	C.botulinum
GCF_001573295.1_ASM157329v1_genomic	VPI 7124	unknown	USA	unknown	C.botulinum
GCF_001573705.1_ASM157370v1_genomic	AM1195	1987	Australia	Homo sapiens	C.sporogenes
GCF_014805065.1_ASM1480506v1_genomic	DFPST012	1905	United Kingdom	unknown	C.botulinum
GCF_001574335.1_ASM157433v1_genomic	SU0634	1980	Argentina	unknown	C.botulinum
GCF_001889365.1_ASM188936v1_genomic	CDC_54064	unknown	unknown	unknown	C.botulinum
GCF_001573775.1_ASM157377v1_genomic	AM553	1981	Australia	unknown	C.sporogenes
GCF_009939325.1_ASM993932v1_genomic	ZBS3_16-257-05	2016	Germany	Homo sapiens	C.botulinum
GCF_011019575.1_ASM1101957v1_genomic	IFR 18/069	unknown	unknown	unknown	C.sporogenes
GCF_000711005.1_A2B7_92_genomic	A2B7 92	1993	Italy	Homo sapiens	C.botulinum
GCF_013867655.1_ASM1386765v1_genomic	10385	2020	China	unknown	C.sporogenes
GCF_001573335.1_ASM157333v1_genomic	Hall 4834	1931	USA	unknown	C.botulinum
GCF_001573235.1_ASM157323v1_genomic	ATCC 17843 (B5)	unknown	unknown	unknown	C.botulinum
GCF_001573255.1_ASM157325v1_genomic	An436	unknown	Sweden	Homo sapiens	C.botulinum
GCF_001574095.1_ASM157409v1_genomic	SU1891	2007	Argentina	unknown	C.botulinum
GCF_011020555.1_ASM1102055v1_genomic	IFR 18/128	unknown	unknown	unknown	C.sporogenes
GCF_014805275.1_ASM1480527v1_genomic	DFPST0017	1905	USA	unknown	C.botulinum
GCF_011012985.1_ASM1101298v1_genomic	IFR 18/045	unknown	unknown	unknown	C.sporogenes
GCF_011014515.1_ASM1101451v1_genomic	IFR 18/023	unknown	unknown	unknown	C.sporogenes
GCF_011019805.1_ASM1101980v1_genomic	IFR 18/063	unknown	unknown	unknown	C.sporogenes
GCF_001574285.1_ASM157428v1_genomic	SU0998	1994	Argentina	unknown	C.botulinum
GCF_002865805.1_ASM286580v1_genomic	AM1051	unknown	Australia	unknown	C.botulinum
GCF_000022765.1_ASM2276v1_genomic	Kyoto	1978	Japan	unknown	C.botulinum
GCF_000711065.1_B2_128_genomic	B2 128	1998	Italy	Homo sapiens	C.botulinum
GCF_000730965.1_ASM73096v1_genomic	CDC42961	1997	Ecuador	unknown	C.botulinum
GCF_011020185.1_ASM1102018v1_genomic	2345(NT)	unknown	unknown	unknown	C.sporogenes
GCF_001444695.2_ASM144469v2_genomic	PA 3679	2003	USA	unknown	C.sporogenes
GCF_001573435.1_ASM157343v1_genomic	Prevot 910	1953	France	unknown	C.botulinum
GCF_011012575.1_ASM1101257v1_genomic	Colworth BL175	unknown	unknown	unknown	C.sporogenes
GCF_002024375.1_ASM202437v1_genomic	429-13	2013	France	Homo sapiens	C.botulinum
GCF_000986925.1_CBOT001_SEQ_1_ASM_1_genomic	Walls 8G	unknown	USA	Crab	C.botulinum
GCF_011012325.1_ASM1101232v1_genomic	Colworth BL210	1971	United Kingdom	unknown	C.sporogenes
GCF_001597905.1_ASM159790v1_genomic	8-O	2012	USA	Neotoma albigula	C.sporogenes
GCF_009939345.1_ASM993934v1_genomic	ZBS3_16-257-02	2016	Germany	Homo sapiens	C.botulinum
GCF_002024445.1_ASM202444v1_genomic	126-07	2007	Switzerland	Homo sapiens	C.botulinum
GCF_002024385.1_ASM202438v1_genomic	1141-11	2011	France	Homo sapiens	C.botulinum
GCF_011019725.1_ASM1101972v1_genomic	2345	unknown	unknown	unknown	C.sporogenes
GCF_002103795.1_ASM210379v1_genomic	SU0972	unknown	Argentina	unknown	C.botulinum
GCF_011013665.1_ASM1101366v1_genomic	IFR 18/028	unknown	unknown	unknown	C.sporogenes
GCF_001574365.1_ASM157436v1_genomic	SU0635W	unknown	Argentina	unknown	C.botulinum
GCF_003017195.1_ASM301719v1_genomic	Mfbjulcb6	2005	India	unknown	C.botulinum
GCF_011021155.1_ASM1102115v1_genomic	IFR 18/102	unknown	unknown	unknown	C.sporogenes
GCF_003017225.1_ASM301722v1_genomic	RF5	2004	India	unknown	C.botulinum
GCF_011019815.1_ASM1101981v1_genomic	IFR 18/061	unknown	unknown	unknown	C.sporogenes
GCF_011019675.1_ASM1101967v1_genomic	IFR 18/067	unknown	unknown	unknown	C.sporogenes
GCF_011013655.1_ASM1101365v1_genomic	IFR 18/030	unknown	unknown	unknown	C.sporogenes
GCF_014805255.1_ASM1480525v1_genomic	DFSPT001	1972	unknown	unknown	C.botulinum
GCF_011019475.1_ASM1101947v1_genomic	NCTC 532	unknown	unknown	unknown	C.sporogenes
GCF_001573375.1_ASM157337v1_genomic	Hall 8857Ab	1935	USA	unknown	C.botulinum
GCF_001921925.1_ASM192192v1_genomic	1169	unknown	Argentina	unknown	C.botulinum
GCF_011022115.1_ASM1102211v1_genomic	BL81/18B	unknown	United Kingdom	unknown	C.sporogenes
GCF_002024395.1_ASM202439v1_genomic	301-13	2013	France	Homo sapiens	C.botulinum
GCA_000439655.1_CFSAN002369_1.0_genomic	CFSAN002369	1980	USA	unknown	C.botulinum
GCF_003345315.1_ASM334531v1_genomic	CFSAN034202	unknown	unknown	unknown	C.botulinum
GCF_011012535.1_ASM1101253v1_genomic	Colworth BL179	unknown	unknown	unknown	C.sporogenes
GCF_001573755.1_ASM157375v1_genomic	AM370	1979	Australia	unknown	C.sporogenes
GCF_001574065.1_ASM157406v1_genomic	SU1259	1996	Argentina	unknown	C.botulinum
GCF_011020695.1_ASM1102069v1_genomic	IFR 18/124	unknown	unknown	unknown	C.sporogenes
GCF_003014955.1_ASM301495v1_genomic	food_20	2015	China	unknown	C.botulinum
GCF_001273165.1_CBOT002_SEQ_1_ASM_1_genomic	ATCC 17843	unknown	unknown	Homo sapiens	C.botulinum
GCF_011014495.1_ASM1101449v1_genomic	IFR 18/024	unknown	unknown	unknown	C.sporogenes
GCF_011019225.1_ASM1101922v1_genomic	IFR 18/088	unknown	unknown	unknown	C.sporogenes
GCF_011020625.1_ASM1102062v1_genomic	IFR 18/126	unknown	unknown	unknown	C.sporogenes
GCF_001886775.1_ASM188677v1_genomic	CDC_67071	unknown	unknown	unknown	C.sporogenes
GCF_000020345.1_ASM2034v1_genomic	657	unknown	unknown	unknown	C.botulinum
GCF_014805305.1_ASM1480530v1_genomic	2015006229-DFPST	2015	USA	Homo sapiens	C.botulinum
GCF_011019275.1_ASM1101927v1_genomic	IFR 18/087	unknown	unknown	unknown	C.sporogenes
GCF_000063585.1_ASM6358v1_genomic	ATCC 3502	unknown	unknown	unknown	C.botulinum
GCF_014068615.1_ASM1406861v1_genomic	CJ0611A1	2006	Canada	unknown	C.botulinum
GCF_002103805.1_ASM210380v1_genomic	SU0305	1987	Argentina	unknown	C.botulinum
GCF_011012545.1_ASM1101254v1_genomic	Colworth BL177	unknown	unknown	unknown	C.sporogenes
GCF_001921905.1_ASM192190v1_genomic	F1425	unknown	Argentina	unknown	C.botulinum
GCF_001574125.1_ASM157412v1_genomic	SU1072	1998	Argentina	unknown	C.botulinum
GCF_902386235.1_UHGG_MGYG_HGUT_02355_genomic	unknown	unknown	unknown	unknown	C.botulinum
GCF_014805185.1_ASM1480518v1_genomic	DFPST0006	1905	United Kingdom	unknown	C.botulinum
GCF_002103825.1_ASM210382v1_genomic	SU0632	1987	Argentina	unknown	C.botulinum
GCF_001573465.1_ASM157346v1_genomic	Prevot 697B	1952	Sweden	unknown	C.botulinum
GCF_001444655.1_ASM144465v1_genomic	PA 3679	2006	USA	unknown	C.sporogenes
GCF_001879625.1_ASM187962v1_genomic	CDC_67190	unknown	unknown	unknown	C.botulinum
GCF_002865765.1_ASM286576v1_genomic	Mauritius	unknown	Mauritius	unknown	C.botulinum
GCF_001879605.1_ASM187960v1_genomic	CDC_69094	unknown	unknown	Homo sapiens	C.botulinum
GCF_902373725.1_MGYG_HGUT_01309_genomic	unknown	unknown	unknown	unknown	C.sporogenes
GCF_011019565.1_ASM1101956v1_genomic	IFR 18/070	unknown	unknown	unknown	C.sporogenes
GCF_001574265.1_ASM157426v1_genomic	SU0807	1987	Argentina	unknown	C.botulinum
GCF_011017335.1_ASM1101733v1_genomic	IFR 18/148	unknown	unknown	unknown	C.sporogenes
GCF_011013145.1_ASM1101314v1_genomic	IFR 18/041	unknown	unknown	unknown	C.sporogenes
GCF_000876495.2_ASM87649v2_genomic	B2 450	2009	Italy	Homo sapiens	C.botulinum
GCF_011020205.1_ASM1102020v1_genomic	2345 (2)	unknown	unknown	unknown	C.sporogenes
GCF_001444585.2_ASM144458v2_genomic	unknown	2012	USA	unknown	C.sporogenes
GCF_000171075.1_ASM17107v1_genomic	Bf	unknown	unknown	Homo sapiens	C.botulinum
GCF_002865745.1_ASM286574v1_genomic	B742	unknown	Argentina	unknown	C.botulinum
GCF_000503815.1_ASM50381v1_genomic	Osaka05	unknown	unknown	unknown	C.botulinum
GCF_011019195.1_ASM1101919v1_genomic	IFR 18/089	unknown	unknown	unknown	C.sporogenes
GCF_001573825.1_ASM157382v1_genomic	Mauritius	unknown	Mauritius	unknown	C.botulinum
GCF_011020755.1_ASM1102075v1_genomic	IFR 18/122	unknown	unknown	unknown	C.sporogenes
GCF_000685115.1_CSO1_genomic	DSM 795	1908	USA	unknown	C.sporogenes
GCF_000710985.1_B2_275_genomic	B2 275	2004	Italy	Homo sapiens	C.botulinum
GCF_014872905.1_ASM1487290v1_genomic	SBPRU-0556	2019	South Africa	Homo sapiens	C.botulinum
GCF_014805095.1_ASM1480509v1_genomic	DFPST007	1905	USA	unknown	C.botulinum
GCF_001574315.1_ASM157431v1_genomic	SU0994	1994	Argentina	unknown	C.botulinum
GCF_001574225.1_ASM157422v1_genomic	SU0945	1992	Argentina	unknown	C.botulinum
GCF_011012315.1_ASM1101231v1_genomic	IFR 18/055	unknown	unknown	unknown	C.sporogenes
GCF_011020315.1_ASM1102031v1_genomic	IFR 18/138	unknown	unknown	unknown	C.sporogenes
GCF_002866225.1_ASM286622v1_genomic	B609	unknown	Argentina	unknown	C.botulinum
GCF_011012625.1_ASM1101262v1_genomic	IFR 18/050	unknown	unknown	unknown	C.sporogenes
GCF_001889325.1_ASM188932v1_genomic	CDC_1632	unknown	unknown	unknown	C.sporogenes
GCF_000769495.1_CFSAN024410_01.0_genomic	CFSAN024410	2010	USA	Homo sapiens	C.botulinum
GCF_001573395.1_ASM157339v1_genomic	Hall 8388A	1935	USA	unknown	C.botulinum
GCF_002104015.1_ASM210401v1_genomic	SU1033	1998	Argentina	unknown	C.botulinum
GCF_000253195.1_ASM25319v1_genomic	H04402 065	unknown	unknown	unknown	C.botulinum
GCF_011018035.1_ASM1101803v1_genomic	IFR 18/145	unknown	unknown	unknown	C.sporogenes
GCF_014805235.1_ASM1480523v1_genomic	KM25	unknown	unknown	unknown	C.botulinum
GCF_011021195.1_ASM1102119v1_genomic	IFR 18/100	unknown	unknown	unknown	C.sporogenes
GCF_011021815.1_ASM1102181v1_genomic	IFR 18/074	unknown	unknown	unknown	C.sporogenes
GCF_011021165.1_ASM1102116v1_genomic	IFR 18/101	unknown	unknown	unknown	C.sporogenes
GCF_001574035.1_ASM157403v1_genomic	SU1934	2010	Argentina	unknown	C.botulinum
GCF_001573965.1_ASM157396v1_genomic	SU1917	2009	Argentina	unknown	C.botulinum
GCF_000240115.1_ASM24011v1_genomic	PA 3679	unknown	unknown	unknown	C.sporogenes
GCF_011019015.1_ASM1101901v1_genomic	IFR 18/109	unknown	unknown	unknown	C.sporogenes
GCF_002103875.1_ASM210387v1_genomic	Man216	1987	Argentina	unknown	C.botulinum
GCF_001573515.1_ASM157351v1_genomic	McClung 844	unknown	unknown	unknown	C.botulinum
GCF_011021995.1_ASM1102199v1_genomic	IFR 18/058	unknown	unknown	unknown	C.sporogenes
GCF_001573315.1_ASM157331v1_genomic	ATCC 449	unknown	unknown	unknown	C.botulinum
GCF_011021635.1_ASM1102163v1_genomic	IFR 18/077	unknown	unknown	unknown	C.sporogenes
GCF_002866045.1_ASM286604v1_genomic	BrDura	unknown	Argentina	unknown	C.botulinum
GCF_001573725.1_ASM157372v1_genomic	AM1295	unknown	unknown	unknown	C.botulinum
GCF_003017335.1_ASM301733v1_genomic	Mfbjulcb3	2006	India	unknown	C.botulinum
GCF_000829015.1_ASM82901v1_genomic	111	unknown	unknown	unknown	C.botulinum
GCF_011021875.1_ASM1102187v1_genomic	IFR 18/072	unknown	unknown	unknown	C.sporogenes
GCF_001574255.1_ASM157425v1_genomic	SU0801	2010	Argentina	unknown	C.botulinum
GCF_000730785.1_ASM73078v1_genomic	CDC48761	1993	USA	unknown	C.botulinum
GCF_001573455.1_ASM157345v1_genomic	Prevot Dewping	unknown	unknown	unknown	C.botulinum
GCF_011013035.1_ASM1101303v1_genomic	IFR 18/043	unknown	unknown	unknown	C.sporogenes
GCF_011020765.1_ASM1102076v1_genomic	IFR 18/121	unknown	unknown	unknown	C.sporogenes
GCF_002103985.1_ASM210398v1_genomic	Prevot 1542	1956	unknown	unknown	C.botulinum
GCF_011013185.1_ASM1101318v1_genomic	IFR 18/040	unknown	unknown	unknown	C.sporogenes
GCF_001276985.1_CBOT009_SEQ_1_ASM_1_genomic	ATCC 25763	unknown	unknown	unknown	C.botulinum
GCF_001573955.1_ASM157395v1_genomic	SU1274	1997	Argentina	unknown	C.botulinum
GCF_002104055.1_ASM210405v1_genomic	CLS_DGF_0088_06	2014	USA	Dog	C.sporogenes
GCF_000711115.1_B2_433_genomic	B2 433	2009	Italy	Homo sapiens	C.botulinum
GCF_001574115.1_ASM157411v1_genomic	SU1054	1998	Argentina	unknown	C.botulinum
GCF_016798345.1_ASM1679834v1_genomic	X58540	2005	Germany	unknown	C.botulinum
GCF_011021035.1_ASM1102103v1_genomic	IFR 18/103	unknown	unknown	unknown	C.sporogenes
GCF_011020955.1_ASM1102095v1_genomic	IFR 18/106	unknown	unknown	unknown	C.sporogenes
GCF_003058345.1_ASM305834v1_genomic	DFPST0029	2015	USA	unknown	C.botulinum
GCF_000711105.1_F_357_genomic	F 357	2005	Italy	Homo sapiens	C.botulinum
GCF_002865825.1_ASM286582v1_genomic	A634	unknown	Argentina	unknown	C.botulinum
GCF_001573175.1_10148_genomic	CDC 1744	1977	USA	Homo sapiens	C.botulinum
GCF_002749945.1_ASM274994v1_genomic	DSM 20696	1947	Guinea	unknown	C.combesii
GCF_001573985.1_ASM157398v1_genomic	SU1887	2007	Argentina	unknown	C.botulinum
GCF_001574205.1_ASM157420v1_genomic	SU1112	1995	Argentina	unknown	C.botulinum
GCA_011014035.1_ASM1101403v1_genomic	53B	unknown	unknown	unknown	C.botulinum
GCF_001273275.1_CBOT007_SEQ_1_ASM_1_genomic	ATCC 7949	unknown	unknown	unknown	C.botulinum
GCF_003994935.1_ASM399493v1_genomic	CDC_67086	unknown	unknown	unknown	C.botulinum
GCF_014805195.1_ASM1480519v1_genomic	DFPST002	1973	USA	unknown	C.botulinum
GCA_011017885.1_ASM1101788v1_genomic	NCIB 4301	unknown	unknown	unknown	C.botulinum
GCF_002024465.1_ASM202446v1_genomic	1430-11	2011	France	Homo sapiens	C.botulinum
GCF_001574015.1_ASM157401v1_genomic	SU1275	1997	Argentina	unknown	C.botulinum
GCF_001058825.1_ASM105882v1_genomic	66_CBOT	unknown	USA	Homo sapiens	C.sporogenes
GCF_001574175.1_ASM157417v1_genomic	SU1169	1998	Argentina	unknown	C.botulinum
GCF_000711095.1_B2_267_genomic	B2 267	2003	Italy	Homo sapiens	C.botulinum
GCF_001889345.1_ASM188934v1_genomic	CDC_69094	unknown	unknown	unknown	C.botulinum
GCF_002008145.1_ASM200814v1_genomic	ATCC 3584	1908	USA	unknown	C.sporogenes
GCF_000171055.1_ASM17105v1_genomic	NCTC 2916	unknown	unknown	unknown	C.botulinum
GCF_011021855.1_ASM1102185v1_genomic	IFR 18/073	unknown	unknown	unknown	C.sporogenes
GCF_014805165.1_ASM1480516v1_genomic	DFPST005	unknown	unknown	unknown	C.botulinum
GCF_001573935.1_ASM157393v1_genomic	SU1575NT	1999	Argentina	unknown	C.botulinum
GCF_002865845.1_ASM286584v1_genomic	Af650	unknown	Argentina	unknown	C.botulinum
GCF_001573885.1_ASM157388v1_genomic	SU1937	2009	Argentina	unknown	C.botulinum

## Sheet: G2 Strains
accession	strain	collection_date	country	host	organism
GCA_011018715.1_ASM1101871v1_genomic	Hobbs FT50	unknown	United Kingdom	unknown	C.botulinum
GCA_011015055.1_ASM1101505v1_genomic	IFR 12/021	2012	United Kingdom	unknown	C.botulinum
GCA_011018405.1_ASM1101840v1_genomic	Dolman VH	1949	Canada	unknown	C.botulinum
GCA_011014795.1_ASM1101479v1_genomic	IFR 12/036	2012	Poland	unknown	C.botulinum
GCF_000827935.1_ASM82793v1_genomic	NCTC 8266	1944	Canada	Homo sapiens	C.botulinum
GCA_011014075.1_ASM1101407v1_genomic	Eklund 17B	1965	USA	unknown	C.botulinum
GCA_011021275.1_ASM1102127v1_genomic	Craig 610	1965	USA	unknown	C.botulinum
GCF_001273225.1_CBOT005_SEQ_1_ASM_1_genomic	ATCC 9564	1934	Canada	unknown	C.botulinum
GCF_001573585.1_ASM157358v1_genomic	L-572	unknown	USA	unknown	C.botulinum
GCF_001573565.1_ASM157356v1_genomic	CDC KA-95B	unknown	unknown	unknown	C.botulinum
GCA_011013535.1_ASM1101353v1_genomic	Abashiri	unknown	Japan	unknown	C.botulinum
GCA_011018165.1_ASM1101816v1_genomic	CDC 7854	1991	Egypt	unknown	C.botulinum
GCA_011016755.1_ASM1101675v1_genomic	CB-K-27E	1996	Finland	unknown	C.botulinum
GCA_011014615.1_ASM1101461v1_genomic	CDC 8359	1992	USA	unknown	C.botulinum
GCA_011016695.1_ASM1101669v1_genomic	CB-K-31E	1996	Finland	unknown	C.botulinum
GCF_001573245.1_ASM157324v1_genomic	211	unknown	Japan	unknown	C.botulinum
GCA_011018375.1_ASM1101837v1_genomic	CDC 3875	1981	Iceland	unknown	C.botulinum
GCA_011016245.1_ASM1101624v1_genomic	IFR 18/011	unknown	unknown	unknown	C.botulinum
GCF_000175335.1_ASM17533v1_genomic	BoNT E Beluga	unknown	Canada	unknown	C.botulinum
GCF_000309805.1_ASM30980v1_genomic	CDC66177	1993	Argentina	unknown	C.botulinum
GCA_011017035.1_ASM1101703v1_genomic	IFR 18/004	unknown	unknown	unknown	C.botulinum
GCA_011013565.1_ASM1101356v1_genomic	Saroma	unknown	Japan	unknown	C.botulinum
GCA_011020335.1_ASM1102033v1_genomic	IFR 18/140	unknown	unknown	unknown	C.botulinum
GCA_011018705.1_ASM1101870v1_genomic	Foster B96	unknown	USA	unknown	C.botulinum
GCF_000750065.1_ASM75006v1_genomic	DB-2	1968	USA	unknown	C.botulinum
GCA_011018055.1_ASM1101805v1_genomic	BL87/4 (NT)	1983	Iceland	unknown	C.botulinum
GCA_011012515.1_ASM1101251v1_genomic	Hobbs FT10	unknown	United Kingdom	unknown	C.botulinum
GCF_000827955.1_ASM82795v1_genomic	NCTC 8550	1952	unknown	Homo sapiens	C.botulinum
GCF_000020165.1_ASM2016v1_genomic	Eklund 17B	unknown	unknown	unknown	C.botulinum
GCA_011016955.1_ASM1101695v1_genomic	CB-K-9E	1995	Finland	unknown	C.botulinum
GCF_000353835.1_ASM35383v1_genomic	CB11/1-1	unknown	Finland	unknown	C.botulinum
GCA_011014645.1_ASM1101464v1_genomic	CDC 706	1977	USA	unknown	C.botulinum
GCF_000828305.1_ASM82830v1_genomic	NCTC 11219	1978	unknown	unknown	C.botulinum
GCF_000750055.1_ASM75005v1_genomic	KAPB-3	1981	USA	unknown	C.botulinum
GCA_011018605.1_ASM1101860v1_genomic	Hazen 36208	1934	USA	unknown	C.botulinum
GCF_001276965.1_CBOT008_SEQ_1_ASM_1_genomic	ATCC 17786	unknown	unknown	unknown	C.botulinum
GCF_001273195.1_CBOT003_SEQ_1_ASM_1_genomic	ATCC 23387	1965	USA	unknown	C.botulinum
GCA_011018205.1_ASM1101820v1_genomic	CDC 8073	1991	USA	unknown	C.botulinum
GCA_011021115.1_ASM1102111v1_genomic	BL81/22NT	unknown	unknown	unknown	C.botulinum
GCF_002798035.1_ASM279803v1_genomic	Hazen	1932	Canada	unknown	C.botulinum
GCF_001573795.1_ASM157379v1_genomic	K15	1995	Finland	unknown	C.botulinum
GCF_001573615.1_ASM157361v1_genomic	CDC 5247	unknown	USA	unknown	C.botulinum
GCA_011018185.1_ASM1101818v1_genomic	Kapchunka B2	1981	USA	unknown	C.botulinum
GCA_011018255.1_ASM1101825v1_genomic	2129B	unknown	France	unknown	C.botulinum
GCF_001573635.1_ASM157363v1_genomic	Prevot Ped 1	unknown	Greenland	unknown	C.botulinum
GCA_011016025.1_ASM1101602v1_genomic	IFR 05/024	2005	Canada	unknown	C.botulinum
GCF_001573805.1_ASM157380v1_genomic	K3	1995	Finland	unknown	C.botulinum
GCA_011016215.1_ASM1101621v1_genomic	IFR 18/013	unknown	unknown	unknown	C.botulinum
GCA_011017015.1_ASM1101701v1_genomic	CB-K-37E	1996	Finland	unknown	C.botulinum
GCA_011022035.1_ASM1102203v1_genomic	Prevot P34	1951	France	unknown	C.botulinum
GCA_011013115.1_ASM1101311v1_genomic	825	unknown	Sweden	unknown	C.botulinum
GCA_011013395.1_ASM1101339v1_genomic	Lake Erie 4609	unknown	USA	unknown	C.botulinum
GCA_011016185.1_ASM1101618v1_genomic	IFR 18/014	unknown	unknown	unknown	C.botulinum
GCA_011019655.1_ASM1101965v1_genomic	Messaney	1982	Belgium	unknown	C.botulinum
GCF_000020285.1_ASM2028v1_genomic	Alaska E43	unknown	unknown	unknown	C.botulinum
GCF_000789355.1_ASM78935v1_genomic	202F	1965	USA	unknown	C.botulinum
GCF_001573655.1_ASM157365v1_genomic	Prevot R81-3A	unknown	France	unknown	C.botulinum
GCA_011013515.1_ASM1101351v1_genomic	Zenigamesawa	unknown	Japan	unknown	C.botulinum

## Sheet: Core Genome
	Core Gene Count (Universal)	Accessory Gene Count	Total Gene Count
GI/sporo	726	13365	14091
GII	1778	7743	9521
